# Supplementary material for: A New Mechanism for Ginsenoside Rb1 to Promote Glucose Uptake, Regulating Riboflavin Metabolism and Redox Homeostasis
Source: Metabolites. 2022 Oct 23;12(11):1011. doi: 10.3390/metabo12111011 (PMC9698532; doi:10.3390/metabo12111011)
Supplement: Supplementary file 1 [file metabolites-12-01011-s001.zip]

Archive with 1 entries (1 files):
- metabolites-1963040-supplementary.pdf
